# Supplementary material for: Photoelectrochemical Response Enhancement for Metallofullerene-[12]Cycloparaphenylene Supramolecular Complexes
Source: Nanomaterials (Basel). 2022 Apr 20;12(9):1408. doi: 10.3390/nano12091408 (PMC9104806; doi:10.3390/nano12091408)
Supplement: Supplementary file 1 [file nanomaterials-12-01408-s001.zip]

Archive with 1 entries (1 files):
- nanomaterials-1680889-supplementary.pdf
